# Supplementary material for: CRISPR/Cas9-Mediated Knockout of OsbZIP76 Reveals Its Role in ABA-Associated Immune Signaling in Rice
Source: Int J Mol Sci. 2025 Jul 2;26(13):6374. doi: 10.3390/ijms26136374 (PMC12249981; doi:10.3390/ijms26136374)
Supplement: Supplementary file 1 [file ijms-26-06374-s001.zip]

Archive with 1 entries (1 files):
- ijms-3699150-supplementary.pdf
